# Supplementary material for: Effects of Artificial Light at Night on Fitness-Related Traits of Sea Urchin (Heliocidaris crassispina)
Source: Animals (Basel). 2023 Sep 27;13(19):3035. doi: 10.3390/ani13193035 (PMC10571867; doi:10.3390/ani13193035)
Supplement: Supplementary file 1 [file animals-13-03035-s001.zip]

Archive with 1 entries (1 files):
- animals-2609746-supplementary.pdf
